# Supplementary material for: Alternatively spliced BobCAL transcripts alter curd morphotypes in a collection of Chinese cauliflower accessions
Source: Hortic Res. 2020 Oct 1;7:160. doi: 10.1038/s41438-020-00378-x (PMC7527968; doi:10.1038/s41438-020-00378-x)
Supplement: Supplementary file 3 — Supplemental Table 3 [file 41438_2020_378_MOESM3_ESM.xlsx]

## Sheet: Sheet1
Supplementary Table 3. Accessions used in this study
Accessions	Original cultivars	Curd morphotype	Subspecies	Homozygosity*	BobCAL alleles	Seed Source	Maturity stage (days after germination)
cc-1*	Risheng	Coarse	B. oleracea ssp. botrytis	Inbred line	BobCAL_T	China	125
cc-2*	Nongke 42	Coarse	B. oleracea ssp. botrytis	Inbred line	BobCAL_T	China	42
cc-3	Nongke 42	Coarse	B. oleracea ssp. botrytis	Inbred line	BobCAL_T	China	42
cc-4*	Taisong 68	Coarse	B. oleracea ssp. botrytis	Inbred line	BobCAL_G	China	68
cc-5	Taisong 90	Coarse	B. oleracea ssp. botrytis	Inbred line	BobCAL_T	China	90
cc-6*	Fuhua 50	Coarse	B. oleracea ssp. botrytis	Inbred line	BobCAL_T	China	50
cc-7	Nongke 85	Coarse	B. oleracea ssp. botrytis	Inbred line	BobCAL_T	China	85
cc-8*	Fuhua 60	Coarse	B. oleracea ssp. botrytis	Inbred line	BobCAL_T	China	60
cc-9*	Luhua	Coarse	B. oleracea ssp. botrytis	Inbred line	BobCAL_T	China	120
cc-10	Xueya	Coarse	B. oleracea ssp. botrytis	Inbred line	BobCAL_T	China	130
cc-11*	Qinggeng 78	Coarse	B. oleracea ssp. botrytis	Inbred line	BobCAL_T	China	78
cc-12	Wenzhou 60	Coarse	B. oleracea ssp. botrytis	Inbred line	BobCAL_T	China	60
cc-13*	Xiahua 6	Coarse	B. oleracea ssp. botrytis	Inbred line	BobCAL_T	China	110
cc-14	Mingfeng 65	Coarse	B. oleracea ssp. botrytis	Inbred line	BobCAL_T	China	65
cc-15*	Chonghua 2	Coarse	B. oleracea ssp. botrytis	Inbred line	BobCAL_T	China	120
cc-16*	Chonghua 3	Coarse	B. oleracea ssp. botrytis	Inbred line	BobCAL_T	China	110
gc-1*	Qinggeng	Granule	B. oleracea ssp. botrytis	Inbred line	BobCAL_G	China	60
gc-2*	Taisong	Granule	B. oleracea ssp. botrytis	Inbred line	BobCAL_G	China	60
gc-3*	Songhua	Granule	B. oleracea ssp. botrytis	Inbred line	BobCAL_G	China	55
gc-4*	Qinggeng 120	Granule	B. oleracea ssp. botrytis	Inbred line	BobCAL_G	China	120
gc-5*	Taisong 65	Granule	B. oleracea ssp. botrytis	Inbred line	BobCAL_G	China	65
gc-6*	Taili	Granule	B. oleracea ssp. botrytis	Inbred line	BobCAL_G	China	70
gc-7*	Songbulao	Granule	B. oleracea ssp. botrytis	Inbred line	BobCAL_G	China	50
gc-8*	Jingsong	Granule	B. oleracea ssp. botrytis	Inbred line	BobCAL_G	China	70
gc-9*	JialiJia	Granule	B. oleracea ssp. botrytis	Inbred line	BobCAL_G	China	70
gc-10*	Calypso	Granule	B. oleracea ssp. botrytis	Inbred line	BobCAL_G	Netherland	105
hc-1*	Qinggeng 43	Hairy	B. oleracea ssp. botrytis	Inbred line	BobCAL_G	China	43
hc-2*	Qingnong 65	Hairy	B. oleracea ssp. botrytis	Inbred line	BobCAL_G	China	70
hc-3*	Songhua 70	Hairy	B. oleracea ssp. botrytis	Inbred line	BobCAL_T	China	65
hc-4*	Qingnong 85	Hairy	B. oleracea ssp. botrytis	Inbred line	BobCAL_G	China	85
hc-5*	Qingsong	Hairy	B. oleracea ssp. botrytis	Inbred line	BobCAL_G	China	40
hc-6	Taili	Hairy	B. oleracea ssp. botrytis	Inbred line	BobCAL_G	China	50
hc-7*	Xuebao 60	Hairy	B. oleracea ssp. botrytis	Inbred line	BobCAL_G	China	60
hc-8*	Luyu 60	Hairy	B. oleracea ssp. botrytis	Inbred line	BobCAL_G	China	60
hc-9*	Yurun 3	Hairy	B. oleracea ssp. botrytis	Inbred line	BobCAL_G	China	60
hc-10*	Yurun 15	Hairy	B. oleracea ssp. botrytis	Inbred line	BobCAL_G	China	50
hc-11*	Linyuan	Hairy	B. oleracea ssp. botrytis	Inbred line	BobCAL_G	China	70
sc-1*	Eastern Baixue	Smooth	B. oleracea ssp. botrytis	Inbred line	BobCAL_T	China	120
sc-2*	Ronghua	Smooth	B. oleracea ssp. botrytis	Inbred line	BobCAL_T	China	120
sc-3	Shengnong	Smooth	B. oleracea ssp. botrytis	Inbred line	BobCAL_T	China	110
sc-4	Huawang	Smooth	B. oleracea ssp. botrytis	Inbred line	BobCAL_T	China	130
sc-5	Xuebai	Smooth	B. oleracea ssp. botrytis	Inbred line	BobCAL_T	China	70
sc-6*	Shuanfeng	Smooth	B. oleracea ssp. botrytis	Inbred line	BobCAL_T	China	130
sc-7	Ronghuahua	Smooth	B. oleracea ssp. botrytis	Inbred line	BobCAL_T	China	120
sc-8	Xueguan	Smooth	B. oleracea ssp. botrytis	Inbred line	BobCAL_T	China	60
sc-9*	Xinxuan	Smooth	B. oleracea ssp. botrytis	Inbred line	BobCAL_T	China	85
sc-10	Zhenzhu	Smooth	B. oleracea ssp. botrytis	Inbred line	BobCAL_T	China	110
sc-11	Nanchang	Smooth	B. oleracea ssp. botrytis	Inbred line	BobCAL_T	China	130
sc-12*	Ronghua 75	Smooth	B. oleracea ssp. botrytis	Inbred line	BobCAL_T	China	75
sc-13	Xueguan 100	Smooth	B. oleracea ssp. botrytis	Inbred line	BobCAL_G	China	100
sc-14	Risheng 65	Smooth	B. oleracea ssp. botrytis	Inbred line	BobCAL_T	China	65
sc-15	Jiamei 70	Smooth	B. oleracea ssp. botrytis	Inbred line	BobCAL_T	China	70
sc-16*	Boya	Smooth	B. oleracea ssp. botrytis	Inbred line	BobCAL_T	China	130
sc-17	Fengnong 65	Smooth	B. oleracea ssp. botrytis	Inbred line	BobCAL_T	China	65
sc-18	Risheng 90	Smooth	B. oleracea ssp. botrytis	Inbred line	BobCAL_T	China	90
sc-19	Guihua	Smooth	B. oleracea ssp. botrytis	Inbred line	BobCAL _G	China	120
sc-20	Huaite	Smooth	B. oleracea ssp. botrytis	Inbred line	BobCAL_T	China	110
sc-21*	Maohua	Smooth	B. oleracea ssp. botrytis	Inbred line	BobCAL_G	China	70
sc-22	Bailing	Smooth	B. oleracea ssp. botrytis	Inbred line	BobCAL_T	China	130
sc-23	Xuelian	Smooth	B. oleracea ssp. botrytis	Inbred line	BobCAL_T	China	120
sc-24	Xuefei	Smooth	B. oleracea ssp. botrytis	Inbred line	BobCAL_T	China	110
sc-25*	Mariya	Smooth	B. oleracea ssp. botrytis	Inbred line	BobCAL_T	China	125
sc-26	Zhenbao 1	Smooth	B. oleracea ssp. botrytis	Inbred line	BobCAL_T	China	70
sc-27	Shengxue 3	Smooth	B. oleracea ssp. botrytis	Inbred line	BobCAL_T	China	60
sc-28	Mingzhu 100	Smooth	B. oleracea ssp. botrytis	Inbred line	BobCAL_T	China	100
sc-29*	Minzhu 120	Smooth	B. oleracea ssp. botrytis	Inbred line	BobCAL_T	China	120
sc-30	Mingzhu 140	Smooth	B. oleracea ssp. botrytis	Inbred line	BobCAL_T	China	140
sc-31	Nongfeng 80	Smooth	B. oleracea ssp. botrytis	Inbred line	BobCAL_T	China	80
sc-32	Yuehua	Smooth	B. oleracea ssp. botrytis	Inbred line	BobCAL_T	China	190
sc-33	Taixue	Smooth	B. oleracea ssp. botrytis	Inbred line	BobCAL_T	China	80
sc-34	Chongming 120	Smooth	B. oleracea ssp. botrytis	Inbred line	BobCAL_T	China	120
sc-35*	Chongming 160	Smooth	B. oleracea ssp. botrytis	Inbred line	BobCAL_T	China	160
sc-36	Chongming 240	Smooth	B. oleracea ssp. botrytis	Inbred line	BobCAL_T	China	240
sc-37	Extra Tardif d'Angers Mirado	Smooth	B. oleracea ssp. botrytis	Inbred line	BobCAL_T	Netherland	130
sc-38	Atos	Smooth	B. oleracea ssp. botrytis	Inbred line	BobCAL_T	Netherland	120
sc-39	Delira	Smooth	B. oleracea ssp. botrytis	Inbred line	BobCAL_T	Netherland	120
sc-40	Allwhite	Smooth	B. oleracea ssp. botrytis	Inbred line	BobCAL_T	Switzerland	110
sc-41	Geant de Naples Tardif-Rubaco	Smooth	B. oleracea ssp. botrytis	Inbred line	BobCAL_T	Netherland	130
Cabbage	Niujiao	Pointed head	B. oleracea ssp. Capitata	Inbred line	BocCAL	China
Cabage	Xiaqing	Round head	B. oleracea ssp. Capitata	Inbred line	BocCAL	China
* The accessions used for real-time PCR
